# Supplementary material for: Extracellular Vesicle-Derived microRNA Crosstalk Between Equine Chondrocytes and Synoviocytes—An In Vitro Approach
Source: Int J Mol Sci. 2025 Apr 3;26(7):3353. doi: 10.3390/ijms26073353 (PMC11989968; doi:10.3390/ijms26073353)
Supplement: Supplementary file 1 [file ijms-26-03353-s001.zip]

Archive with 1 entries (1 files):
- ijms-3509473-supplementary.pdf
